# Supplementary material for: Thiadiazino-indole, thiadiazino-carbazole and benzothiadiazino-carbazole dioxides: synthesis, physicochemical and early ADME characterization of representatives of new tri-, tetra- and pentacyclic ring systems and their intermediates
Source: Beilstein J Org Chem. 2025 Oct 21;21:2220–33. doi: 10.3762/bjoc.21.169 (PMC12557438; doi:10.3762/bjoc.21.169)
Supplement: File 2 — Crystallographic information files, checkcif and structure report files for compounds 3b, 3d, 3e, 3g, 3h, (E)-7a, 7b, 7d, 7e, (E)-7f, (Z)-7h, 7i and (E)-9a. [file Beilstein_J_Org_Chem-21-2220-s002.zip]

Archive with 40 entries (39 files):
- Átnevezett XRD/
- Átnevezett XRD/(E)-9a.CIF
- Átnevezett XRD/(E)-9a_checkcif.pdf
- Átnevezett XRD/(E)-9a_xrd.pdf
- Átnevezett XRD/3b.CIF
- Átnevezett XRD/3b_checkcif.pdf
- Átnevezett XRD/3b_xrd.pdf
- Átnevezett XRD/3d.CIF
- Átnevezett XRD/3d_checkcif.pdf
- Átnevezett XRD/3d_xrd.pdf
- Átnevezett XRD/3e.CIF
- Átnevezett XRD/3e_checkcif.pdf
- Átnevezett XRD/3e_xrd.pdf
- Átnevezett XRD/3g.CIF
- Átnevezett XRD/3g_checkcif.pdf
- Átnevezett XRD/3g_xrd.pdf
- Átnevezett XRD/3h.CIF
- Átnevezett XRD/3h_checkcif.pdf
- Átnevezett XRD/3h_xrd.pdf
- Átnevezett XRD/7a.CIF
- Átnevezett XRD/7a_checkcif.pdf
- Átnevezett XRD/7a_xrd.pdf
- Átnevezett XRD/7b.CIF
- Átnevezett XRD/7b_checkcif.pdf
- Átnevezett XRD/7b_xrd.pdf
- Átnevezett XRD/7d.CIF
- Átnevezett XRD/7d_checkcif.pdf
- Átnevezett XRD/7d_xrd.pdf
- Átnevezett XRD/7e.CIF
- Átnevezett XRD/7e_checkcif.pdf
- Átnevezett XRD/7e_xrd.pdf
- Átnevezett XRD/7f.CIF
- Átnevezett XRD/7f_checkcif.pdf
- Átnevezett XRD/7f_xrd.pdf
- Átnevezett XRD/7h.CIF
- Átnevezett XRD/7h_checkcif.pdf
- Átnevezett XRD/7h_xrd.pdf
- Átnevezett XRD/7i.CIF
- Átnevezett XRD/7i_checkcif.pdf
- Átnevezett XRD/7i_xrd.pdf
