# Supplementary material for: Thiadiazino-indole, thiadiazino-carbazole and benzothiadiazino-carbazole dioxides: synthesis, physicochemical and early ADME characterization of representatives of new tri-, tetra- and pentacyclic ring systems and their intermediates
Source: Beilstein J Org Chem. 2025 Oct 21;21:2220–33. doi: 10.3762/bjoc.21.169 (PMC12557438; doi:10.3762/bjoc.21.169)
Supplement: File 2 — Crystallographic information files, checkcif and structure report files for compounds 3b, 3d, 3e, 3g, 3h, (E)-7a, 7b, 7d, 7e, (E)-7f, (Z)-7h, 7i and (E)-9a. [file Beilstein_J_Org_Chem-21-2220-s002.zip › Átnevezett XRD/7i.CIF]

data_General
_audit_creation_date                  '2025-04-28'
_audit_creation_method                'by CrystalStructure 3.7.0'
_audit_update_record                   
;
?

2025-04-28 # Formatted by publCIF
;


#==============================================================================

# PROCESSING SUMMARY (IUCr Office Use Only)

_journal_date_recd_electronic     ?
_journal_date_from_coeditor       ?
_journal_date_accepted            ?
_journal_coeditor_code            ?

#==============================================================================

# SUBMISSION DETAILS

_publ_contact_author_name             'Bal\'azs Volk'
_publ_contact_author_email            'volk.balazs@egis.hu'
_publ_contact_author_address
;Egis Pharmaceuticals Plc., Directorate of Drug Substance Development, 
P.O. Box 100, H-1475 Budapest, Hungary
;              
_publ_requested_journal               'Tetrahedron Chem'
_publ_requested_category               ?
_publ_requested_coeditor_name          ?

#==============================================================================

# TITLE AND AUTHOR LIST

_publ_section_title
;
Thiadiazino-indole, thiadiazino-carbazole and benzothiadiazino-carbazole
dioxides: synthesis, physicochemical and early ADME characterization of
representatives of new tri-, tetra- and pentacyclic ring systems and their
intermediates
;
_publ_section_title_footnote
;
 ENTER FOOTNOTE TO TITLE OF PAPER
;
loop_
_publ_author_name
_publ_author_address
'Gy\"ongyv\'er Pusztai'
;
Department of Chemical and Environmental Process Engineering, Faculty of
 Chemical Technology and Biotechnology, Budapest University of Technology
and Economics, M\>uegyetem rkp. 3, H-1111 Budapest, Hungary
Egis Pharmaceuticals Plc., Directorate of Drug Substance Development, 
P.O. Box 100, H-1475 Budapest, Hungary
;
'L\'aszl\'o Posz\'av\'acz'
;
Egis Pharmaceuticals Plc., Directorate of Drug Substance Development, 
P.O. Box 100, H-1475 Budapest, Hungary
;
'Anna Vincze'
;
Department of Pharmaceutical Chemistry, Semmelweis University, 
H\>ogyes Endre u. 9, H-1092 Budapest, Hungary
;
'Andr\'as Marton'
;
Department of Chemical and Environmental Process Engineering, Faculty of
 Chemical Technology and Biotechnology, Budapest University of Technology
and Economics, M\>uegyetem rkp. 3, H-1111 Budapest, Hungary
;
'Ahmed Qasim Abdulhussein'
;
Department of Pharmaceutical Chemistry, Semmelweis University, 
H\>ogyes Endre u. 9, H-1092 Budapest, Hungary
;
'Judit Hal\'asz'
;
Egis Pharmaceuticals Plc., Directorate of Drug Substance Development, 
P.O. Box 100, H-1475 Budapest, Hungary
;
'Andr\'as Dancs\'o'
;
Egis Pharmaceuticals Plc., Directorate of Drug Substance Development, 
P.O. Box 100, H-1475 Budapest, Hungary
;
'Gyula Simig'
;
Egis Pharmaceuticals Plc., Directorate of Drug Substance Development, 
P.O. Box 100, H-1475 Budapest, Hungary
;
'Gy\"orgy Tibor Balogh'
;
Department of Chemical and Environmental Process Engineering, Faculty of
 Chemical Technology and Biotechnology, Budapest University of Technology
and Economics, M\>uegyetem rkp. 3, H-1111 Budapest, Hungary
Department of Pharmaceutical Chemistry, Semmelweis University, 
H\>ogyes Endre u. 9, H-1092 Budapest, Hungary
Center for Pharmacology and Drug Research & Development, Department of
 Pharmaceutical Chemistry, Semmelweis University, H-1085 Budapest, Hungary
;
'Bal\'azs Volk'
;
Department of Chemical and Environmental Process Engineering, Faculty of
 Chemical Technology and Biotechnology, Budapest University of Technology
and Economics, M\>uegyetem rkp. 3, H-1111 Budapest, Hungary
Egis Pharmaceuticals Plc., Directorate of Drug Substance Development, 
P.O. Box 100, H-1475 Budapest, Hungary
;
_publ_section_synopsis
;
ENTER SYNOPSIS
;
#==============================================================================

# TEXT

_publ_section_abstract
;
ENTER ABSTRACT
;
_publ_section_comment
;
ENTER TEXT
;
_publ_section_references
;
ENTER OTHER REFERENCES

Rigaku/MSC and Rigaku Corporation. (2005). <i>CrystalStructure</i> 3.7.0.
Single Crystal Structure Analysis Software. Rigaku/MSC, 9009 New Trails Drive,
The Woodlands, TX, USA 77381-5209. Rigaku, 3-9-12 Akishima, Tokyo 196-8666,
Japan.

Watkin, D. J., Prout, C. K., Carruthers, J. R. & Betteridge, P. W. (1996).
<i>CRYSTALS</i> Issue 10, Chemical Crystallography Laboratory, Oxford, UK.

Carruthers, J. R. & Watkin, D. J. (1979). <i>Acta Cryst.</i> A<b>35</b>,
698--699.
;
_publ_section_figure_captions
;


ENTER FIGURE CAPTIONS
;
_publ_section_exptl_prep
;
ENTER COMPOUND PREPARATION DETAILS
;
_publ_section_exptl_refinement
;
ENTER SPECIAL DETAILS OF THE REFINEMENT
;

#==============================================================================

data__143675_1

#==============================================================================

# CHEMICAL DATA

_chemical_formula_sum                  'C19 H20 N4 O2 S '
_chemical_formula_moiety               'C19 H20 N4 O2 S '
_chemical_formula_weight               368.45
_chemical_melting_point                ?

#==============================================================================

# CRYSTAL DATA
_symmetry_cell_setting                 orthorhombic
_symmetry_space_group_name_H-M        'P 21 21 21'
_symmetry_space_group_name_Hall       'P 2ac 2ab'
_symmetry_Int_Tables_number            19
loop_
_symmetry_equiv_pos_site_id
_symmetry_equiv_pos_as_xyz
1   '+X,+Y,+Z'
2   '1/2+X,1/2-Y,-Z'
3   '-X,1/2+Y,1/2-Z'
4   '1/2-X,-Y,1/2+Z'

#------------------------------------------------------------------------------

_cell_length_a                         10.0402(4)
_cell_length_b                         10.9583(4)
_cell_length_c                         16.5846(8)
_cell_angle_alpha                      90.0000
_cell_angle_beta                       90.0000
_cell_angle_gamma                      90.0000
_cell_volume                           1824.70(13)
_cell_formula_units_Z                  4
_cell_measurement_reflns_used          4546
_cell_measurement_theta_min            6.5
_cell_measurement_theta_max            71.2
_cell_measurement_temperature          293.1

#------------------------------------------------------------------------------

_exptl_crystal_description            'Chunk'
_exptl_crystal_colour                 'Colourless'
_exptl_crystal_size_max                0.66
_exptl_crystal_size_mid                0.20
_exptl_crystal_size_min                0.14
_exptl_crystal_density_diffrn          1.341
_exptl_crystal_density_meas            ?
_exptl_crystal_density_method         'not measured'
_exptl_crystal_F_000                   776.00
_exptl_absorpt_coefficient_mu          1.752
_exptl_absorpt_correction_type         multi-scan
_exptl_absorpt_process_details         
;
    Higashi, T. (1995). Program for Absorption Correction.
    Rigaku Corporation, Tokyo, Japan.
;
_exptl_absorpt_correction_T_min        0.537
_exptl_absorpt_correction_T_max        0.776

#==============================================================================

# EXPERIMENTAL DATA

_diffrn_radiation_type                'Cu K\a'
_diffrn_radiation_wavelength           1.54187
_diffrn_measurement_device_type       'Rigaku RAXIS-RAPID'
_diffrn_measurement_method             \w
_diffrn_ambient_temperature            293
_diffrn_detector_area_resol_mean       10.00
_diffrn_reflns_number                  21313
_diffrn_reflns_av_R_equivalents        0.053
_diffrn_reflns_theta_max               71.59
_diffrn_measured_fraction_theta_max    0.990
_diffrn_reflns_theta_full              71.59
_diffrn_measured_fraction_theta_full   0.990
_diffrn_reflns_limit_h_min             -12
_diffrn_reflns_limit_h_max             12
_diffrn_reflns_limit_k_min             -13
_diffrn_reflns_limit_k_max             13
_diffrn_reflns_limit_l_min             -17
_diffrn_reflns_limit_l_max             20

#==============================================================================

# REFINEMENT DATA

_refine_special_details
;
    Refinement using reflections with F^2^ > 2.0 sigma(F^2^).
    The weighted     R-factor (wR) and goodness of fit (S) are based on F^2^.
    R-factor (gt) are based on F. The threshold expression of
    F^2^ > 2.0 sigma(F^2^) is used only for calculating R-factor (gt).
;
_reflns_number_total                   3511
_reflns_number_gt                      17276
_reflns_threshold_expression           F^2^>2.0\s(F^2^)
_refine_ls_structure_factor_coef       Fsqd
_refine_ls_R_factor_gt                 0.0479
_refine_ls_wR_factor_ref               0.0745
_refine_ls_hydrogen_treatment          mixed
_refine_ls_number_reflns               17378
_refine_ls_number_parameters           294
_refine_ls_goodness_of_fit_ref         1.043
_refine_ls_weighting_scheme            calc
_refine_ls_weighting_details
;
    Chebychev polynomial with 3 parameters (Carruthers & Watkin, 1979)
    4978.6000    6922.1000    2074.5900
;
_refine_ls_shift/su_max                0.0000
_refine_diff_density_max               5.04
_refine_diff_density_min               -5.09
_refine_ls_extinction_method           none
_refine_ls_extinction_coef             ?
_refine_ls_abs_structure_details       ?
_refine_ls_abs_structure_Flack         ?

loop_
_atom_type_symbol
_atom_type_description
_atom_type_scat_dispersion_real
_atom_type_scat_dispersion_imag
_atom_type_scat_source
  'C' 'C'  0.018 0.009 
;
International Tables for Crystallography
(1992, Vol. C, Tables 4.2.6.8 and 6.1.1.4)
;
  'H' 'H'  0.000 0.000 
;
International Tables for Crystallography
(1992, Vol. C, Table 6.1.1.4)
;
  'N' 'N'  0.031 0.018 
;
International Tables for Crystallography
(1992, Vol. C, Tables 4.2.6.8 and 6.1.1.4)
;
  'O' 'O'  0.049 0.032 
;
International Tables for Crystallography
(1992, Vol. C, Tables 4.2.6.8 and 6.1.1.4)
;
  'S' 'S'  0.333 0.557 
;
International Tables for Crystallography
(1992, Vol. C, Tables 4.2.6.8 and 6.1.1.4)
;

#==============================================================================

# ATOMIC COORDINATES AND THERMAL PARAMETERS

loop_
_atom_site_label
_atom_site_type_symbol
_atom_site_fract_x
_atom_site_fract_y
_atom_site_fract_z
_atom_site_U_iso_or_equiv
_atom_site_adp_type
_atom_site_occupancy
_atom_site_symmetry_multiplicity
_atom_site_calc_flag
_atom_site_refinement_flags
_atom_site_disorder_assembly
_atom_site_disorder_group
 S(1) S -0.08536(5) 0.84109(4) 0.07196(3) 0.05271(13) Uani 1.00 1 d . . .
 O(2) O -0.05522(11) 0.86880(10) -0.01047(6) 0.0620(4) Uani 1.00 1 d . . .
 O(3) O -0.08554(12) 0.71518(9) 0.09526(6) 0.0700(4) Uani 1.00 1 d . . .
 N(4) N -0.24665(12) 1.02469(12) 0.08256(8) 0.0499(4) Uani 1.00 1 d . . .
 N(5) N -0.23151(12) 0.89915(11) 0.09927(8) 0.0528(4) Uani 1.00 1 d . . .
 N(6) N 0.28068(16) 0.71932(14) 0.19899(10) 0.0664(5) Uani 1.00 1 d . . .
 N(7) N 0.16558(17) 0.76197(14) 0.16287(11) 0.0664(6) Uani 1.00 1 d . . .
 C(8) C -0.16341(18) 1.22436(16) 0.07999(12) 0.0525(5) Uani 1.00 1 d . . .
 C(9) C 0.12701(18) 0.88088(16) 0.17399(11) 0.0524(6) Uani 1.00 1 d . . .
 C(10) C -0.02442(17) 1.05118(14) 0.14249(10) 0.0475(5) Uani 1.00 1 d . . .
 C(11) C 0.1647(2) 1.0818(2) 0.22946(12) 0.0715(8) Uani 1.00 1 d . . .
 C(12) C 0.3004(2) 0.60555(19) 0.19035(12) 0.0608(7) Uani 1.00 1 d . . .
 C(13) C -0.2859(2) 1.28173(19) 0.08610(12) 0.0673(7) Uani 1.00 1 d . . .
 C(14) C -0.14733(18) 1.09338(14) 0.10275(11) 0.0460(5) Uani 1.00 1 d . . .
 C(15) C 0.01459(17) 0.92818(14) 0.13567(10) 0.0474(5) Uani 1.00 1 d . . .
 C(16) C 0.2023(2) 0.96202(19) 0.22046(12) 0.0644(7) Uani 1.00 1 d . . .
 C(17) C 0.4256(2) 0.54527(18) 0.22264(11) 0.0768(7) Uani 1.00 1 d . . .
 C(18) C -0.3014(2) 1.3994(2) 0.05652(17) 0.0857(9) Uani 1.00 1 d . . .
 C(19) C -0.1962(2) 1.4602(2) 0.02102(16) 0.0889(9) Uani 1.00 1 d . . .
 C(20) C 0.0519(2) 1.12726(18) 0.19014(12) 0.0617(7) Uani 1.00 1 d . . .
 C(21) C -0.0590(2) 1.28785(19) 0.04518(13) 0.0712(7) Uani 1.00 1 d . . .
 C(22) C -0.3496(2) 0.8286(2) 0.07374(18) 0.0713(8) Uani 1.00 1 d . . .
 C(23) C 0.2154(2) 0.5111(2) 0.14763(17) 0.0722(8) Uani 1.00 1 d . . .
 C(24) C -0.0750(2) 1.40420(18) 0.01580(13) 0.0878(8) Uani 1.00 1 d . . .
 C(25) C 0.2970(2) 0.3969(2) 0.14990(19) 0.1401(12) Uani 1.00 1 d . . .
 C(26) C 0.4022(2) 0.4117(2) 0.20658(14) 0.1053(10) Uani 1.00 1 d . . .
 H(1) H 0.2780(15) 0.9245(12) 0.2556(9) 0.063(5) Uiso 1.00 1 c . . .
 H(2) H 0.2084(19) 1.1359(19) 0.2716(11) 0.124(8) Uiso 1.00 1 c . . .
 H(3) H 0.0312(12) 1.2117(12) 0.1948(8) 0.043(4) Uiso 1.00 1 c . . .
 H(4) H -0.3613(11) 1.2376(11) 0.1117(7) 0.037(4) Uiso 1.00 1 c . . .
 H(5) H -0.3843(14) 1.4281(13) 0.0573(9) 0.057(5) Uiso 1.00 1 c . . .
 H(6) H -0.2122(17) 1.5378(15) -0.0042(10) 0.096(7) Uiso 1.00 1 c . . .
 H(7) H 0.0289(15) 1.2525(13) 0.0421(9) 0.082(6) Uiso 1.00 1 c . . .
 H(8) H -0.431(2) 0.8679(17) 0.1078(11) 0.126(9) Uiso 1.00 1 c . . .
 H(9) H -0.3497(13) 0.7470(12) 0.0922(9) 0.050(5) Uiso 1.00 1 c . . .
 H(10) H -0.3653(16) 0.8289(16) 0.0118(11) 0.107(8) Uiso 1.00 1 c . . .
 H(11) H 0.1062(12) 0.7162(11) 0.1476(8) 0.027(4) Uiso 1.00 1 c . . .
 H(12) H 0.1328(15) 0.5039(14) 0.1675(9) 0.057(6) Uiso 1.00 1 c . . .
 H(13) H 0.1969(15) 0.5423(15) 0.0835(10) 0.082(6) Uiso 1.00 1 c . . .
 H(14) H 0.5023 0.5741 0.1951 0.092 Uiso 1.00 1 c R . .
 H(15) H 0.4350 0.5602 0.2788 0.092 Uiso 1.00 1 c R . .
 H(16) H -0.0022 1.4488 -0.0059 0.105 Uiso 1.00 1 c R . .
 H(17) H 0.2432 0.3276 0.1610 0.168 Uiso 1.00 1 c R . .
 H(18) H 0.3367 0.3881 0.0982 0.169 Uiso 1.00 1 c R . .
 H(19) H 0.4811 0.3720 0.1889 0.127 Uiso 1.00 1 c R . .
 H(20) H 0.3725 0.3755 0.2554 0.127 Uiso 1.00 1 c R . .


loop_
_atom_site_aniso_label
_atom_site_aniso_U_11
_atom_site_aniso_U_22
_atom_site_aniso_U_33
_atom_site_aniso_U_12
_atom_site_aniso_U_13
_atom_site_aniso_U_23
 S(1) 0.0602(2) 0.0403(2) 0.0576(3) 0.0023(2) -0.0098(2) -0.0043(2)
 O(2) 0.0721(8) 0.0646(8) 0.0493(8) 0.0113(6) -0.0066(7) -0.0083(6)
 O(3) 0.0801(8) 0.0392(6) 0.0907(10) -0.0061(7) -0.0196(8) 0.0019(6)
 N(4) 0.0495(9) 0.0422(8) 0.0581(10) -0.0009(7) 0.0023(8) -0.0024(8)
 N(5) 0.0481(8) 0.0448(9) 0.0654(11) -0.0066(7) 0.0000(8) 0.0017(7)
 N(6) 0.0603(10) 0.0643(10) 0.0747(13) 0.0118(10) -0.0190(10) -0.0020(10)
 N(7) 0.0610(11) 0.0515(11) 0.0867(14) 0.0029(9) -0.0246(10) -0.0039(10)
 C(8) 0.0554(11) 0.0485(10) 0.0536(13) -0.0004(9) -0.0013(10) -0.0096(10)
 C(9) 0.0553(12) 0.0495(11) 0.0525(13) 0.0016(9) -0.0066(10) -0.0010(9)
 C(10) 0.0504(11) 0.0449(10) 0.0473(12) -0.0022(9) -0.0016(9) -0.0036(9)
 C(11) 0.0728(15) 0.0728(15) 0.0688(17) -0.0055(13) -0.0192(12) -0.0152(13)
 C(12) 0.0619(13) 0.0632(13) 0.0571(14) 0.0133(11) -0.0024(11) 0.0078(11)
 C(13) 0.0665(13) 0.0534(12) 0.0820(17) -0.0021(11) 0.0132(13) 0.0016(12)
 C(14) 0.0525(11) 0.0390(10) 0.0466(12) 0.0018(8) 0.0014(9) -0.0082(8)
 C(15) 0.0510(11) 0.0460(10) 0.0452(11) -0.0029(9) -0.0059(9) -0.0045(9)
 C(16) 0.0648(14) 0.0630(14) 0.0656(15) 0.0113(11) -0.0229(11) -0.0037(11)
 C(17) 0.0789(15) 0.0787(14) 0.0728(16) 0.0213(14) -0.0116(13) 0.0032(12)
 C(18) 0.0801(18) 0.0551(14) 0.122(2) 0.0183(13) -0.0065(18) -0.0039(14)
 C(19) 0.114(2) 0.0410(13) 0.112(2) -0.0029(14) -0.0267(19) 0.0020(14)
 C(20) 0.0691(14) 0.0472(12) 0.0689(15) -0.0016(10) -0.0020(11) -0.0134(10)
 C(21) 0.0581(14) 0.0578(12) 0.0979(19) 0.0012(11) -0.0003(13) 0.0072(12)
 C(22) 0.0716(14) 0.0570(13) 0.085(2) -0.0189(12) -0.0165(15) 0.0073(16)
 C(23) 0.0654(16) 0.0602(14) 0.091(2) 0.0075(13) -0.0084(15) -0.0012(14)
 C(24) 0.0936(18) 0.0590(14) 0.111(2) -0.0184(13) -0.0131(17) 0.0212(13)
 C(25) 0.130(2) 0.0694(17) 0.221(3) 0.0244(17) -0.079(2) -0.0053(19)
 C(26) 0.109(2) 0.0853(18) 0.121(2) 0.0426(17) 0.0078(19) 0.0039(15)

#==============================================================================

_computing_data_collection            'PROCESS-AUTO'
_computing_cell_refinement            'PROCESS-AUTO'
_computing_data_reduction             'CrystalStructure'
_computing_structure_solution         'SIR92'
_computing_structure_refinement       'CRYSTALS'
_computing_publication_material       'CrystalStructure 3.7.0'
_computing_molecular_graphics          ?

#==============================================================================

# MOLECULAR GEOMETRY

_geom_special_details
;
    ENTER SPECIAL DETAILS OF THE MOLECULAR GEOMETRY
;

loop_
_geom_bond_atom_site_label_1
_geom_bond_atom_site_label_2
_geom_bond_distance
_geom_bond_publ_flag
_geom_bond_site_symmetry_1
_geom_bond_site_symmetry_2
S(1) O(2) 1.4327(12) ? . .
S(1) O(3) 1.4329(10) ? . .
S(1) N(5) 1.6623(13) ? . .
S(1) C(15) 1.7419(17) ? . .
N(4) N(5) 1.4115(17) ? . .
N(4) C(14) 1.293(2) ? . .
N(5) C(22) 1.478(2) ? . .
N(6) N(7) 1.383(2) ? . .
N(6) C(12) 1.271(2) ? . .
N(7) C(9) 1.372(2) ? . .
N(7) H(11) 0.819(12) ? . .
C(8) C(13) 1.385(2) ? . .
C(8) C(14) 1.493(2) ? . .
C(8) C(21) 1.384(2) ? . .
C(9) C(15) 1.395(2) ? . .
C(9) C(16) 1.399(2) ? . .
C(10) C(14) 1.473(2) ? . .
C(10) C(15) 1.408(2) ? . .
C(10) C(20) 1.381(2) ? . .
C(11) C(16) 1.374(3) ? . .
C(11) C(20) 1.398(3) ? . .
C(11) H(2) 1.02(2) ? . .
C(12) C(17) 1.517(2) ? . .
C(12) C(23) 1.517(3) ? . .
C(13) C(18) 1.389(3) ? . .
C(13) H(4) 0.993(12) ? . .
C(16) H(1) 1.042(15) ? . .
C(17) C(26) 1.506(2) ? . .
C(17) H(14) 0.950 ? . .
C(17) H(15) 0.950 ? . .
C(18) C(19) 1.381(3) ? . .
C(18) H(5) 0.889(15) ? . .
C(19) C(24) 1.366(3) ? . .
C(19) H(6) 0.961(17) ? . .
C(20) H(3) 0.952(13) ? . .
C(21) C(24) 1.374(2) ? . .
C(21) H(7) 0.966(15) ? . .
C(22) H(8) 1.08(2) ? . .
C(22) H(9) 0.945(14) ? . .
C(22) H(10) 1.039(18) ? . .
C(23) C(25) 1.497(3) ? . .
C(23) H(12) 0.895(15) ? . .
C(23) H(13) 1.133(17) ? . .
C(24) H(16) 0.950 ? . .
C(25) C(26) 1.423(3) ? . .
C(25) H(17) 0.950 ? . .
C(25) H(18) 0.950 ? . .
C(26) H(19) 0.950 ? . .
C(26) H(20) 0.950 ? . .

loop_
_geom_angle_atom_site_label_1
_geom_angle_atom_site_label_2
_geom_angle_atom_site_label_3
_geom_angle
_geom_angle_publ_flag
_geom_angle_site_symmetry_1
_geom_angle_site_symmetry_2
_geom_angle_site_symmetry_3
O(2) S(1) O(3) 117.50(7) ? . . .
O(2) S(1) N(5) 111.43(6) ? . . .
O(2) S(1) C(15) 109.94(7) ? . . .
O(3) S(1) N(5) 107.10(7) ? . . .
O(3) S(1) C(15) 111.39(7) ? . . .
N(5) S(1) C(15) 97.68(7) ? . . .
N(5) N(4) C(14) 115.68(13) ? . . .
S(1) N(5) N(4) 114.49(9) ? . . .
S(1) N(5) C(22) 115.46(12) ? . . .
N(4) N(5) C(22) 111.57(13) ? . . .
N(7) N(6) C(12) 114.41(16) ? . . .
N(6) N(7) C(9) 119.91(16) ? . . .
N(6) N(7) H(11) 122.3(9) ? . . .
C(9) N(7) H(11) 114.7(9) ? . . .
C(13) C(8) C(14) 120.93(16) ? . . .
C(13) C(8) C(21) 118.34(17) ? . . .
C(14) C(8) C(21) 120.46(16) ? . . .
N(7) C(9) C(15) 121.33(16) ? . . .
N(7) C(9) C(16) 121.69(17) ? . . .
C(15) C(9) C(16) 116.88(16) ? . . .
C(14) C(10) C(15) 119.83(14) ? . . .
C(14) C(10) C(20) 122.09(15) ? . . .
C(15) C(10) C(20) 118.00(16) ? . . .
C(16) C(11) C(20) 120.81(19) ? . . .
C(16) C(11) H(2) 120.9(11) ? . . .
C(20) C(11) H(2) 117.6(11) ? . . .
N(6) C(12) C(17) 121.11(17) ? . . .
N(6) C(12) C(23) 129.33(19) ? . . .
C(17) C(12) C(23) 109.53(17) ? . . .
C(8) C(13) C(18) 119.7(2) ? . . .
C(8) C(13) H(4) 119.1(7) ? . . .
C(18) C(13) H(4) 121.2(7) ? . . .
N(4) C(14) C(8) 114.25(15) ? . . .
N(4) C(14) C(10) 125.37(14) ? . . .
C(8) C(14) C(10) 120.36(15) ? . . .
S(1) C(15) C(9) 122.60(13) ? . . .
S(1) C(15) C(10) 114.39(12) ? . . .
C(9) C(15) C(10) 122.96(15) ? . . .
C(9) C(16) C(11) 121.24(19) ? . . .
C(9) C(16) H(1) 116.9(7) ? . . .
C(11) C(16) H(1) 121.1(8) ? . . .
C(12) C(17) C(26) 103.40(16) ? . . .
C(12) C(17) H(14) 110.9 ? . . .
C(12) C(17) H(15) 110.7 ? . . .
C(26) C(17) H(14) 111.4 ? . . .
C(26) C(17) H(15) 110.9 ? . . .
H(14) C(17) H(15) 109.5 ? . . .
C(13) C(18) C(19) 120.9(2) ? . . .
C(13) C(18) H(5) 115.3(10) ? . . .
C(19) C(18) H(5) 123.5(10) ? . . .
C(18) C(19) C(24) 119.5(2) ? . . .
C(18) C(19) H(6) 119.0(10) ? . . .
C(24) C(19) H(6) 121.3(10) ? . . .
C(10) C(20) C(11) 120.08(18) ? . . .
C(10) C(20) H(3) 120.9(8) ? . . .
C(11) C(20) H(3) 119.0(8) ? . . .
C(8) C(21) C(24) 121.7(2) ? . . .
C(8) C(21) H(7) 120.8(9) ? . . .
C(24) C(21) H(7) 117.4(9) ? . . .
N(5) C(22) H(8) 104.4(10) ? . . .
N(5) C(22) H(9) 113.8(8) ? . . .
N(5) C(22) H(10) 113.8(9) ? . . .
H(8) C(22) H(9) 101.9(13) ? . . .
H(8) C(22) H(10) 113.5(14) ? . . .
H(9) C(22) H(10) 108.9(13) ? . . .
C(12) C(23) C(25) 104.49(19) ? . . .
C(12) C(23) H(12) 114.2(10) ? . . .
C(12) C(23) H(13) 109.0(8) ? . . .
C(25) C(23) H(12) 115.1(10) ? . . .
C(25) C(23) H(13) 111.4(8) ? . . .
H(12) C(23) H(13) 102.7(13) ? . . .
C(19) C(24) C(21) 119.9(2) ? . . .
C(19) C(24) H(16) 118.6 ? . . .
C(21) C(24) H(16) 121.5 ? . . .
C(23) C(25) C(26) 109.1(2) ? . . .
C(23) C(25) H(17) 111.2 ? . . .
C(23) C(25) H(18) 106.9 ? . . .
C(26) C(25) H(17) 112.7 ? . . .
C(26) C(25) H(18) 107.2 ? . . .
H(17) C(25) H(18) 109.5 ? . . .
C(17) C(26) C(25) 110.08(18) ? . . .
C(17) C(26) H(19) 111.8 ? . . .
C(17) C(26) H(20) 107.7 ? . . .
C(25) C(26) H(19) 111.3 ? . . .
C(25) C(26) H(20) 106.3 ? . . .
H(19) C(26) H(20) 109.5 ? . . .

loop_
_geom_torsion_atom_site_label_1
_geom_torsion_atom_site_label_2
_geom_torsion_atom_site_label_3
_geom_torsion_atom_site_label_4
_geom_torsion
_geom_torsion_publ_flag
_geom_torsion_site_symmetry_1
_geom_torsion_site_symmetry_2
_geom_torsion_site_symmetry_3
_geom_torsion_site_symmetry_4
O(2) S(1) N(5) N(4) -51.96(16) ? . . . .
O(2) S(1) N(5) C(22) 79.0(2) ? . . . .
O(2) S(1) C(15) C(9) -101.6(2) ? . . . .
O(2) S(1) C(15) C(10) 75.93(18) ? . . . .
O(3) S(1) N(5) N(4) 178.08(13) ? . . . .
O(3) S(1) N(5) C(22) -51.0(2) ? . . . .
O(3) S(1) C(15) C(9) 30.4(2) ? . . . .
O(3) S(1) C(15) C(10) -152.04(16) ? . . . .
N(5) S(1) C(15) C(9) 142.00(19) ? . . . .
N(5) S(1) C(15) C(10) -40.42(18) ? . . . .
C(15) S(1) N(5) N(4) 63.03(15) ? . . . .
C(15) S(1) N(5) C(22) -166.05(19) ? . . . .
N(5) N(4) C(14) C(8) 176.30(18) ? . . . .
N(5) N(4) C(14) C(10) -1.1(3) ? . . . .
C(14) N(4) N(5) S(1) -46.4(2) ? . . . .
C(14) N(4) N(5) C(22) -179.5(2) ? . . . .
N(7) N(6) C(12) C(17) 176.7(2) ? . . . .
N(7) N(6) C(12) C(23) -0.2(4) ? . . . .
C(12) N(6) N(7) C(9) 174.5(2) ? . . . .
N(6) N(7) C(9) C(15) 177.3(2) ? . . . .
N(6) N(7) C(9) C(16) 0.7(3) ? . . . .
C(13) C(8) C(14) N(4) 38.4(3) ? . . . .
C(13) C(8) C(14) C(10) -144.0(2) ? . . . .
C(14) C(8) C(13) C(18) -173.8(2) ? . . . .
C(13) C(8) C(21) C(24) -0.4(4) ? . . . .
C(21) C(8) C(13) C(18) -0.3(4) ? . . . .
C(14) C(8) C(21) C(24) 173.1(2) ? . . . .
C(21) C(8) C(14) N(4) -135.0(2) ? . . . .
C(21) C(8) C(14) C(10) 42.6(3) ? . . . .
N(7) C(9) C(15) S(1) 0.4(3) ? . . . .
N(7) C(9) C(15) C(10) -177.0(2) ? . . . .
N(7) C(9) C(16) C(11) 178.2(2) ? . . . .
C(15) C(9) C(16) C(11) 1.5(3) ? . . . .
C(16) C(9) C(15) S(1) 177.09(18) ? . . . .
C(16) C(9) C(15) C(10) -0.3(3) ? . . . .
C(14) C(10) C(15) S(1) 5.0(2) ? . . . .
C(14) C(10) C(15) C(9) -177.4(2) ? . . . .
C(15) C(10) C(14) N(4) 22.7(3) ? . . . .
C(15) C(10) C(14) C(8) -154.6(2) ? . . . .
C(14) C(10) C(20) C(11) 176.9(2) ? . . . .
C(20) C(10) C(14) N(4) -154.0(2) ? . . . .
C(20) C(10) C(14) C(8) 28.7(3) ? . . . .
C(15) C(10) C(20) C(11) 0.1(3) ? . . . .
C(20) C(10) C(15) S(1) -178.09(19) ? . . . .
C(20) C(10) C(15) C(9) -0.5(3) ? . . . .
C(16) C(11) C(20) C(10) 1.1(4) ? . . . .
C(20) C(11) C(16) C(9) -1.9(4) ? . . . .
N(6) C(12) C(17) C(26) 174.4(2) ? . . . .
N(6) C(12) C(23) C(25) 173.3(3) ? . . . .
C(17) C(12) C(23) C(25) -4.0(3) ? . . . .
C(23) C(12) C(17) C(26) -8.1(3) ? . . . .
C(8) C(13) C(18) C(19) 1.2(4) ? . . . .
C(12) C(17) C(26) C(25) 17.8(3) ? . . . .
C(13) C(18) C(19) C(24) -1.4(5) ? . . . .
C(18) C(19) C(24) C(21) 0.7(4) ? . . . .
C(8) C(21) C(24) C(19) 0.2(3) ? . . . .
C(12) C(23) C(25) C(26) 15.0(3) ? . . . .
C(23) C(25) C(26) C(17) -21.1(3) ? . . . .

loop_
_geom_contact_atom_site_label_1
_geom_contact_atom_site_label_2
_geom_contact_distance
_geom_contact_publ_flag
_geom_contact_site_symmetry_1
_geom_contact_site_symmetry_2
S(1) H(10) 3.207(17) ? . 2_565
O(2) C(12) 3.328(2) ? . 2_465
O(2) C(22) 3.169(2) ? . 2_565
O(2) C(23) 3.494(2) ? . 2_465
O(2) H(5) 2.916(15) ? . 2_575
O(2) H(8) 3.299(19) ? . 2_565
O(2) H(9) 2.776(13) ? . 2_565
O(2) H(10) 2.886(17) ? . 2_565
O(2) H(13) 2.934(16) ? . 2_465
O(2) H(14) 3.178 ? . 2_465
O(2) H(18) 3.223 ? . 2_465
O(3) C(11) 3.349(2) ? . 3_545
O(3) C(19) 3.249(2) ? . 1_545
O(3) H(2) 2.674(19) ? . 3_545
O(3) H(3) 3.524(13) ? . 3_545
O(3) H(6) 2.849(17) ? . 1_545
O(3) H(10) 2.877(17) ? . 2_565
O(3) H(16) 3.470 ? . 1_545
N(4) H(13) 2.905(17) ? . 2_465
N(4) H(15) 3.003 ? . 3_555
N(4) H(16) 2.878 ? . 2_475
N(4) H(18) 3.256 ? . 2_465
N(4) H(20) 3.390 ? . 3_555
N(5) H(13) 3.180(17) ? . 2_465
N(5) H(15) 3.373 ? . 3_555
N(5) H(16) 3.544 ? . 2_475
N(5) H(20) 2.807 ? . 3_555
N(6) H(3) 3.594(13) ? . 3_545
N(6) H(4) 3.248(12) ? . 3_545
N(6) H(19) 3.460 ? . 3_655
N(7) C(20) 3.590(2) ? . 3_545
N(7) H(3) 3.127(13) ? . 3_545
N(7) H(10) 3.079(18) ? . 2_565
C(8) H(18) 3.202 ? . 2_465
C(9) H(3) 3.270(13) ? . 3_545
C(9) H(6) 3.367(17) ? . 2_575
C(10) H(12) 3.374(16) ? . 3_555
C(11) O(3) 3.349(2) ? . 3_555
C(11) H(12) 3.546(15) ? . 3_555
C(11) H(14) 3.571 ? . 3_655
C(11) H(17) 3.027 ? . 1_565
C(12) O(2) 3.328(2) ? . 2_565
C(13) C(21) 3.583(3) ? . 2_475
C(13) H(1) 3.057(14) ? . 3_555
C(13) H(7) 2.850(16) ? . 2_475
C(13) H(16) 3.587 ? . 2_475
C(13) H(19) 3.059 ? . 1_465
C(14) H(15) 3.512 ? . 3_555
C(14) H(18) 3.343 ? . 2_465
C(15) H(6) 3.525(17) ? . 2_575
C(16) H(14) 3.502 ? . 3_655
C(17) H(1) 3.277(15) ? . 3_645
C(17) H(4) 3.522(12) ? . 3_545
C(17) H(5) 3.580(15) ? . 1_645
C(17) H(8) 3.420(19) ? . 3_545
C(18) H(1) 3.136(15) ? . 3_555
C(18) H(7) 2.890(15) ? . 2_475
C(18) H(14) 3.582 ? . 1_465
C(18) H(19) 3.112 ? . 1_465
C(19) O(3) 3.249(2) ? . 1_565
C(20) N(7) 3.590(2) ? . 3_555
C(20) H(11) 3.273(13) ? . 3_555
C(20) H(12) 3.293(15) ? . 3_555
C(20) H(17) 2.957 ? . 1_565
C(21) C(13) 3.583(3) ? . 2_575
C(21) H(4) 3.285(12) ? . 2_575
C(21) H(5) 3.400(15) ? . 2_575
C(21) H(18) 3.236 ? . 2_465
C(22) O(2) 3.169(2) ? . 2_465
C(22) H(13) 3.003(17) ? . 2_465
C(22) H(16) 3.093 ? . 2_475
C(22) H(20) 2.889 ? . 3_555
C(23) O(2) 3.494(2) ? . 2_565
C(23) H(10) 3.274(18) ? . 2_565
C(23) H(16) 3.424 ? . 1_545
C(24) H(4) 3.390(12) ? . 2_575
C(24) H(8) 3.538(19) ? . 2_575
C(24) H(12) 3.446(15) ? . 1_565
C(24) H(13) 3.316(16) ? . 1_565
C(25) H(3) 3.434(13) ? . 1_545
C(25) H(5) 3.566(15) ? . 1_645
C(25) H(7) 3.598(15) ? . 1_545
C(26) H(1) 3.274(15) ? . 3_645
C(26) H(4) 3.428(12) ? . 1_645
C(26) H(5) 3.280(15) ? . 1_645
C(26) H(8) 3.130(19) ? . 3_545
H(1) C(13) 3.057(14) ? . 3_545
H(1) C(17) 3.277(15) ? . 3_655
H(1) C(18) 3.136(15) ? . 3_545
H(1) C(26) 3.274(15) ? . 3_655
H(1) H(4) 3.120(19) ? . 3_545
H(1) H(5) 3.28(2) ? . 3_545
H(1) H(14) 2.867 ? . 3_655
H(1) H(15) 3.292 ? . 3_655
H(1) H(19) 2.651 ? . 3_655
H(1) H(20) 3.555 ? . 3_655
H(2) O(3) 2.674(19) ? . 3_555
H(2) H(9) 2.93(2) ? . 3_555
H(2) H(11) 3.54(2) ? . 3_555
H(2) H(14) 3.033 ? . 3_655
H(2) H(17) 2.811 ? . 1_565
H(2) H(20) 3.112 ? . 1_565
H(3) O(3) 3.524(13) ? . 3_555
H(3) N(6) 3.594(13) ? . 3_555
H(3) N(7) 3.127(13) ? . 3_555
H(3) C(9) 3.270(13) ? . 3_555
H(3) C(25) 3.434(13) ? . 1_565
H(3) H(11) 2.956(19) ? . 3_555
H(3) H(12) 3.39(2) ? . 1_565
H(3) H(17) 2.541 ? . 1_565
H(4) N(6) 3.248(12) ? . 3_555
H(4) C(17) 3.522(12) ? . 3_555
H(4) C(21) 3.285(12) ? . 2_475
H(4) C(24) 3.390(12) ? . 2_475
H(4) C(26) 3.428(12) ? . 1_465
H(4) H(1) 3.120(19) ? . 3_555
H(4) H(7) 2.78(2) ? . 2_475
H(4) H(15) 2.761 ? . 3_555
H(4) H(16) 3.042 ? . 2_475
H(4) H(18) 3.459 ? . 1_465
H(4) H(19) 2.512 ? . 1_465
H(5) O(2) 2.916(15) ? . 2_475
H(5) C(17) 3.580(15) ? . 1_465
H(5) C(21) 3.400(15) ? . 2_475
H(5) C(25) 3.566(15) ? . 1_465
H(5) C(26) 3.280(15) ? . 1_465
H(5) H(1) 3.28(2) ? . 3_555
H(5) H(7) 2.72(2) ? . 2_475
H(5) H(9) 3.56(2) ? . 1_565
H(5) H(14) 3.014 ? . 1_465
H(5) H(18) 2.916 ? . 1_465
H(5) H(19) 2.640 ? . 1_465
H(6) O(3) 2.849(17) ? . 1_565
H(6) C(9) 3.367(17) ? . 2_475
H(6) C(15) 3.525(17) ? . 2_475
H(6) H(8) 3.46(2) ? . 2_575
H(6) H(9) 3.12(2) ? . 1_565
H(6) H(10) 3.55(2) ? . 1_565
H(7) C(13) 2.850(16) ? . 2_575
H(7) C(18) 2.890(15) ? . 2_575
H(7) C(25) 3.598(15) ? . 1_565
H(7) H(4) 2.78(2) ? . 2_575
H(7) H(5) 2.72(2) ? . 2_575
H(7) H(17) 3.032 ? . 1_565
H(7) H(18) 3.553 ? . 1_565
H(7) H(18) 3.394 ? . 2_465
H(8) O(2) 3.299(19) ? . 2_465
H(8) C(17) 3.420(19) ? . 3_555
H(8) C(24) 3.538(19) ? . 2_475
H(8) C(26) 3.130(19) ? . 3_555
H(8) H(6) 3.46(2) ? . 2_475
H(8) H(13) 3.56(2) ? . 2_465
H(8) H(14) 3.593 ? . 1_455
H(8) H(15) 2.826 ? . 3_555
H(8) H(16) 2.719 ? . 2_475
H(8) H(19) 3.409 ? . 3_555
H(8) H(20) 2.346 ? . 3_555
H(9) O(2) 2.776(13) ? . 2_465
H(9) H(2) 2.93(2) ? . 3_545
H(9) H(5) 3.56(2) ? . 1_545
H(9) H(6) 3.12(2) ? . 1_545
H(9) H(14) 2.950 ? . 1_455
H(9) H(20) 2.902 ? . 3_555
H(10) S(1) 3.207(17) ? . 2_465
H(10) O(2) 2.886(17) ? . 2_465
H(10) O(3) 2.877(17) ? . 2_465
H(10) N(7) 3.079(18) ? . 2_465
H(10) C(23) 3.274(18) ? . 2_465
H(10) H(6) 3.55(2) ? . 1_545
H(10) H(11) 2.70(2) ? . 2_465
H(10) H(12) 3.49(2) ? . 2_465
H(10) H(13) 2.21(2) ? . 2_465
H(10) H(16) 2.799 ? . 2_475
H(11) C(20) 3.273(13) ? . 3_545
H(11) H(2) 3.54(2) ? . 3_545
H(11) H(3) 2.956(19) ? . 3_545
H(11) H(10) 2.70(2) ? . 2_565
H(12) C(10) 3.374(16) ? . 3_545
H(12) C(11) 3.546(15) ? . 3_545
H(12) C(20) 3.293(15) ? . 3_545
H(12) C(24) 3.446(15) ? . 1_545
H(12) H(3) 3.39(2) ? . 1_545
H(12) H(10) 3.49(2) ? . 2_565
H(12) H(16) 3.236 ? . 1_545
H(13) O(2) 2.934(16) ? . 2_565
H(13) N(4) 2.905(17) ? . 2_565
H(13) N(5) 3.180(17) ? . 2_565
H(13) C(22) 3.003(17) ? . 2_565
H(13) C(24) 3.316(16) ? . 1_545
H(13) H(8) 3.56(2) ? . 2_565
H(13) H(10) 2.21(2) ? . 2_565
H(13) H(16) 2.691 ? . 1_545
H(14) O(2) 3.178 ? . 2_565
H(14) C(11) 3.571 ? . 3_645
H(14) C(16) 3.502 ? . 3_645
H(14) C(18) 3.582 ? . 1_645
H(14) H(1) 2.867 ? . 3_645
H(14) H(2) 3.033 ? . 3_645
H(14) H(5) 3.014 ? . 1_645
H(14) H(8) 3.593 ? . 1_655
H(14) H(9) 2.950 ? . 1_655
H(15) N(4) 3.003 ? . 3_545
H(15) N(5) 3.373 ? . 3_545
H(15) C(14) 3.512 ? . 3_545
H(15) H(1) 3.292 ? . 3_645
H(15) H(4) 2.761 ? . 3_545
H(15) H(8) 2.826 ? . 3_545
H(15) H(19) 3.559 ? . 3_655
H(16) O(3) 3.470 ? . 1_565
H(16) N(4) 2.878 ? . 2_575
H(16) N(5) 3.544 ? . 2_575
H(16) C(13) 3.587 ? . 2_575
H(16) C(22) 3.093 ? . 2_575
H(16) C(23) 3.424 ? . 1_565
H(16) H(4) 3.042 ? . 2_575
H(16) H(8) 2.719 ? . 2_575
H(16) H(10) 2.799 ? . 2_575
H(16) H(12) 3.236 ? . 1_565
H(16) H(13) 2.691 ? . 1_565
H(17) C(11) 3.027 ? . 1_545
H(17) C(20) 2.957 ? . 1_545
H(17) H(2) 2.811 ? . 1_545
H(17) H(3) 2.541 ? . 1_545
H(17) H(7) 3.032 ? . 1_545
H(18) O(2) 3.223 ? . 2_565
H(18) N(4) 3.256 ? . 2_565
H(18) C(8) 3.202 ? . 2_565
H(18) C(14) 3.343 ? . 2_565
H(18) C(21) 3.236 ? . 2_565
H(18) H(4) 3.459 ? . 1_645
H(18) H(5) 2.916 ? . 1_645
H(18) H(7) 3.553 ? . 1_545
H(18) H(7) 3.394 ? . 2_565
H(19) N(6) 3.460 ? . 3_645
H(19) C(13) 3.059 ? . 1_645
H(19) C(18) 3.112 ? . 1_645
H(19) H(1) 2.651 ? . 3_645
H(19) H(4) 2.512 ? . 1_645
H(19) H(5) 2.640 ? . 1_645
H(19) H(8) 3.409 ? . 3_545
H(19) H(15) 3.559 ? . 3_645
H(20) N(4) 3.390 ? . 3_545
H(20) N(5) 2.807 ? . 3_545
H(20) C(22) 2.889 ? . 3_545
H(20) H(1) 3.555 ? . 3_645
H(20) H(2) 3.112 ? . 1_545
H(20) H(8) 2.346 ? . 3_545
H(20) H(9) 2.902 ? . 3_545


loop_
_geom_hbond_atom_site_label_D
_geom_hbond_atom_site_label_H
_geom_hbond_atom_site_label_A
_geom_hbond_site_symmetry_D
_geom_hbond_site_symmetry_H
_geom_hbond_site_symmetry_A
_geom_hbond_distance_DA
_geom_hbond_distance_DH
_geom_hbond_distance_HA
_geom_hbond_angle_DHA
_geom_hbond_publ_flag
N(7) H(11) O(3) . . . 2.807(2) 0.819(12) 2.112(13) 142.5(11) no

#==============================================================================
# Responses to A-level alerts
# start Validation Reply Form

_vrf_DIFMN02__143675_1
;
PROBLEM: The minimum difference density is < -0.1*ZMAX*2.00
         _refine_diff_density_min given = -5.090
         Test value = -3.200
RESPONSE:
Altough the residual density is out of border but there is no doubt about 
the chemical structure taking into account other evidences, e.g. NMR. The 
error maybe due to crystal imperfections.
;
_vrf_PLAT097__143675_1
;
PROBLEM:  Large Reported Max. (Positive) Residual Density 5.04 eA-3
RESPONSE:
Altough the residual density is out of border but there is no doubt about 
the chemical structure taking into account other evidences, e.g. NMR. The 
error maybe due to crystal imperfections.
;
_vrf_PLAT098__143675_1
;
PROBLEM: Large Reported Min. (Negative) Residual Density -5.09 eA-3
RESPONSE:
Altough the residual density is out of border but there is no doubt about 
the chemical structure taking into account other evidences, e.g. NMR. The 
error maybe due to crystal imperfections.
;
_vrf_PLAT703__143675_1
;
PROBLEM:  Calculated and measured torsions differ at some places
RESPONSE:
The structure is affected by some strain. Crystal imperfections can not be 
excluded either.
;

#==============================================================================

# Additional structures and associated data_? identifiers
# should be added at this point if there is more than one 
# structure analysis in the CIF.

#==============================================================================

#     End of CIF

#==============================================================================
